# Supplementary material for: Organocatalytic Thioesterification of a Conjugated α,β-Unsaturated Dialdehyde
Source: Int J Mol Sci. 2026 Jul 1;27(13):5941. doi: 10.3390/ijms27135941 (PMC13362346; doi:10.3390/ijms27135941)
Supplement: Supplementary file 1 [file ijms-27-05941-s001.zip]

Archive with 1 entries (1 files):
- ijms-4362171-supplementary.pdf
